# Supplementary material for: Creating Stretchable Electronics from Dual Layer Flex-PCB for Soft Robotic Cardiac Mapping Catheters
Source: Micromachines (Basel). 2023 Apr 20;14(4):884. doi: 10.3390/mi14040884 (PMC10146302; doi:10.3390/mi14040884)
Supplement: Supplementary file 1 [file micromachines-14-00884-s001.zip]

Archive with 1 entries (1 files):
- micromachines-2320045-supplementary.pdf
